# Supplementary material for: Modeling the postprandial CETP-mediated lipid redistribution between chylomicrons, LDL and HDL
Source: J Lipid Res. 2025 Jun 23;66(7):100847. doi: 10.1016/j.jlr.2025.100847 (PMC12284032; doi:10.1016/j.jlr.2025.100847)
Supplement: Supplementary data [file mmc1.xlsx]

## Sheet: Supp_alle Daten
Volunteer	Sex	HDL CE	HDL CE post prandial	HDL FC	HDL FC post prandial	HDL PL	HDL PL post prandial	HDL TG	HDL TG post prandial	IDL CE	IDL CE post prandial	IDL FC	IDL FC post prandial	IDL PL	IDL PL post prandial	IDL TG	IDL TG post prandial	LDL CE	LDL CE post prandial	LDL FC	LDL FC post prandial	LDL PL	LDL PL post prandial	LDL TG	LDL TG post prandial	Total CE	Total CE post prandial	Total FC	Total FC post prandial	Total PL	Total PL post prandial	Total TG	Total TG post prandial	VLDL CE	VLDL CE post prandial	VLDL FC	VLDL FC post prandial	VLDL PL	VLDL PL post prandial	VLDL TG	VLDL TG post prandial	HDL ApoA1	HDL ApoA1 post prandial	HDL ApoB	HDL ApoB post prandial	LDL ApoB	LDL ApoB post prandial	VLDL ApoB	VLDL ApoB post prandial
Norm1	M	36	37	6.3	6.4	67.4	69.3	10.3	9.7	6.5	7.7	2.6	2.8	6.5	7.3	4.4	4.1	85.2	87.9	28.6	28.7	73.3	76.3	18.8	15.6	152	156	54	56	219	234	103	202	21.1	18.1	12.4	14.5	34.7	44.9	72.5	170.4	102.2	101.6	3.2	3.1	74.7	77.9	19.4	17.1
Norm2	F	70	64	10.1	8.7	98.5	96.3	6.5	11	2.6	1.7	1	0.6	2.5	1.9	1.9	1.7	102.6	95.6	30.4	26.5	77.7	72.7	12.1	13.1	195	183	60	61	246	258	100	280	12.1	19.9	8.1	17.1	25.1	53.2	76.7	256.1	166.9	154.6	6.1	5	83.2	77.1	15.2	18.4
Norm3	M	38.4	36.2	5.2	5	53.5	52	4.1	5.4	2.2	2.1	0.9	0.8	2.3	2.1	1.7	1.5	102.1	95.4	30.9	27.1	74.2	69	10.6	10.4	160	146	48	50	183	192	77	194	7.7	10.2	5.5	11.4	18.2	33.7	59.5	174.2	98.5	94.7	4.4	4.2	85.5	78.3	12.1	14.7
Norm4	F	58.9	51.1	8.8	7.4	95.2	84.8	8.6	10.5	3.6	3.3	1.3	1.2	3.6	3.3	3.2	2.3	89	79.7	26.6	22.1	68.9	60.7	12.5	11.1	167	154	52	50	231	228	105	188	13	17.2	8.3	11.8	27.2	41.5	79.5	162.9	150.08	131.6	2.7	2.6	71.7	66	16.3	17.4
Norm5	M	50.6	49.9	9.4	9	93.1	88.2	8.4	6.7	4.2	2.9	2.7	2	7.8	6	15.5	11.5	97.4	94.2	32.5	31.7	80.9	79.7	16.3	16	167	161	56	54	230	227	114	138	6.8	7.2	8	9.1	22.5	26.4	70.8	106.9	125	114.2	4.8	4.5	87.4	84.4	9.4	9
Norm6	F	83	76.8	20.1	18.9	135.7	129.6	5.7	6.8	1	0.9	0.4	0.4	1.1	1.1	1.3	1.2	36.3	31	14	13.1	32.7	29.6	6.2	4.8	124	118	43	40	207	202	28	47	3.4	3.4	1.6	2.2	13.1	29.5	13.1	29.5	184.7	169.3	6	5.4	31.9	29.6	4.4	4.7
Norm7	M	44	38.4	6	5	71.1	72.3	8	12.7	1.9	2.5	0.7	0.7	2.1	2.7	1.7	2.1	73.3	63.5	19.3	14.6	57.5	51.5	10.1	10.3	137	128	37	38	191	207	79	215	12.4	19.6	7	13.2	24	44.9	56.8	183.2	106.9	101.1	3.8	2.7	57.9	52.8	13.5	15.6
Norm8	M	42	39	6.2	5.6	67.2	74.3	6.4	10.6	2.2	1.9	0.9	0.8	2.4	2.3	2.1	2.1	63.4	56.9	20	15.7	51.8	47.7	10.3	10.2	115	110	37	36	169	188	54	130	7.4	11.8	4.9	9.5	14.4	26.1	32.9	103.9	117.6	114	2.7	2.4	55.6	51.9	10	12.4
Norm9	F	37.9	39	5.7	5.6	71.3	73.8	9.8	11.3	4.5	4.5	1.8	1.9	5.8	6.1	7.8	9	70.4	73.6	19.4	19.8	59	59.7	12.2	13.1	125	129	37	37	187	197	78	105	9.2	10.8	6.1	7.4	19.3	24.2	47.5	67.1	108.9	110.2	3.4	3.1	58.3	58.9	8.8	9.3
Norm10	M	51.6	53.5	8.7	8.8	85.1	88.5	9.8	11.6	4.4	3.9	1.7	1.4	4.5	3.9	3.6	2.7	91.7	99.4	27.9	28.7	74.4	77	14.3	14	161	160	52	58	225	246	86	165	13.7	18.6	7.6	13.1	23.7	38.1	54.5	137.4	117.2	130.4	9.9	9.4	79	82.2	15.5	17.1
Norm11	M	46.4	48.6	7.8	7.4	79.4	79.9	5.6	8.5	2.7	1.3	1.1	0.5	3.1	1.6	2.4	1.6	91	86.1	26.7	24	70.1	68.1	11.5	11.8	155	152	43	45	199	215	59	137	7.3	12.5	4.5	9.5	14.7	31.4	35.8	119.8	127.3	129.6	2.4	3.2	74.9	70.1	10.9	13.9
Norm12	F	44.4	43.5	6.1	5.9	66.7	73.1	5.9	8.8	7.6	6.9	2.4	2.1	6.1	5.6	2.5	2.5	84	79.2	30.3	28.4	80.4	78.3	10.4	12.9	166	170	47	50	195	227	72	160	13.9	17.4	5.8	8.7	20.6	33.7	57.3	136.8	107.9	108.6	3.3	2.8	84	79.2	13.1	14
HCM1	M	0	#NULL!	1.8	#NULL!	17	#NULL!	21	#NULL!	0	#NULL!	0	#NULL!	1.4	#NULL!	4.1	#NULL!	0	#NULL!	0	#NULL!	10.6	#NULL!	23.6	#NULL!	55	#NULL!	220	#NULL!	525	#NULL!	3320	#NULL!	59.2	#NULL!	158.9	#NULL!	388.8	#NULL!	2587.7	#NULL!	14.6	#NULL!	0	#NULL!	18.6	#NULL!	19.7	#NULL!
HCM2	M	7.6	#NULL!	1.8	#NULL!	14.4	#NULL!	16.6	#NULL!	0	#NULL!	0	#NULL!	0.4	#NULL!	3.9	#NULL!	0	#NULL!	0	#NULL!	7	#NULL!	18.6	#NULL!	70	#NULL!	220	#NULL!	565	#NULL!	3525	#NULL!	43.2	#NULL!	212	#NULL!	459.2	#NULL!	3393.6	#NULL!	18.4	#NULL!	11.2	#NULL!	18.6	#NULL!	31.2	#NULL!
HTG1	M	38.3	36.2	6	5.7	70.9	75	8.3	10.5	4	3.4	1.7	1.3	5.5	4.7	4.6	4.4	85.2	79.1	25	19.7	80.3	71.3	14.9	14.6	150	132	64	64	267	277	186	394	17	17	17.1	24.2	56.1	82.4	158.6	356.7	93.3	95.1	5.6	4.7	81.2	70.4	21.3	19.7
HTG2	M	43.3	41.1	7.7	7.1	90.3	84.9	10.8	10.5	15	13.4	6.6	5.7	18.5	16.7	16	13	135.1	127.4	47.1	43.7	129.8	122.6	19.7	17.9	219	211	84	81	343	333	175	202	22.1	21.7	16.9	18.1	51.1	58.1	116.1	152.6	124.5	117.8	3.6	3.2	119.1	115.8	17.4	16.9
all concentrations are in mg/dl
[truncated: 176 more columns]
